# Supplementary material for: RCX—an R package adapting the Cytoscape Exchange format for biological networks
Source: Bioinform Adv. 2022 Mar 31;2(1):vbac020. doi: 10.1093/bioadv/vbac020 (PMC9710607; doi:10.1093/bioadv/vbac020)
Supplement: vbac020_Supplementary_Data [file vbac020_supplementary_data.zip]

Archive with 6 entries (6 files):
- 01. RCX - an R package implementing the Cytoscape Exchange (CX) format.pdf
- 02. Creating RCX from scratch.pdf
- 03. Extending the RCX Data Model.pdf
- Appendix - The RCX and CX Data Model.pdf
- RCX Cheat Sheet.pdf
- RCX Reference Manual.pdf
